# Supplementary material for: Microbiome Geographic Population Structure (mGPS) Detects Fine-Scale Geography
Source: Genome Biol Evol. 2024 Oct 7;16(11):evae209. doi: 10.1093/gbe/evae209 (PMC11557374; doi:10.1093/gbe/evae209)
Supplement: evae209_Supplementary_Data [file evae209_supplementary_data.zip]

Archive with 2 entries (2 files):
- AMR_transmission.mp4
- Zhang et al. 2023 - Supp.pdf
